# Supplementary material for: Identification and Functional Analysis of SabHLHs in Santalum album L
Source: Life (Basel). 2022 Jul 8;12(7):1017. doi: 10.3390/life12071017 (PMC9315531; doi:10.3390/life12071017)
Supplement: Supplementary file 1 [file life-12-01017-s001.zip]

Archive with 1 entries (1 files):
- life-1746853-supplementary.pdf
